# Supplementary material for: Utility of periodic medical questionnaires and examinations for immune-related adverse event screening: A prospective observational study
Source: PLoS One. 2022 Sep 29;17(9):e0274451. doi: 10.1371/journal.pone.0274451 (PMC9521803; doi:10.1371/journal.pone.0274451)
Supplement: S1 Data — (XLSX) [file pone.0274451.s001.xlsx]

## Sheet: Sheet1
									question
			Nivo=1 Pem=2 IOIO=3	RCC=1 UC-2	PD=1SD=2PR=3CR=4	times	irAEs	ANA	1	2	3	4	5	6	7	8	9	10	11	12	13	14	15	16	17	18	19	20	21	22	23	24	25	26	27	28	29	30	31	32	33	34	35	36	37	38	39	40	41
1	70	F	1	1	2	13	IP, thyroid, dermatitis	0																	3		2	2	5								3	1
2	63	F	1	1	2	9	dermatitis, eosinophyria, hepatitis	0							6			4								2	1	2										2	2
3	61	F	1	1	1	17		0																					5
4	56	Ｍ	1	1	1	12	eosinopyria	0
5	85	F	1	1	2	15		0
6	76	Ｍ	1	1	1	3	IP	40
7	85	Ｍ	1	1	4	75	diahhrea	0																8 ５回
8	86	F	1	1	1	6	dermatitis	0							1	6													3			1					1
9	81	F	1	1	2	2	cardiaditis	40
10	71	F	1	1	3	16	diahhrea	0							2						4	1		1 8回	4		10	5	5																	１５ 骨折
11	81	Ｍ	1	1	2	18	dermatitis , ACTH deficiency	0																		3								2			14	9										1
12	74	Ｍ	1	1	1	5		0
13	79	Ｍ	1	1	1	10		0								1									2
14	65	Ｍ	1	1	1	5		0
15	71	Ｍ	1	1	2	21	dermatitis	40																													24	20
16	88	Ｍ	1	1	3	19	ACTH deficiency	0																6	4	5	5	4		1
17	72	Ｍ	1	1	1	4		40		1	1				2			2		2	2				2				1				1
18	68	F	1	1	2	6		0
19	67	F	1	1	1	3	IP	0																	2			2	2
20	57	Ｍ	1	1	4	19		0
21	70	Ｆ	2	2	1	3		40
22	68	Ｍ	2	2	1	3	colitis	40																２ ３回
23	82	Ｍ	2	2	1	15		0																3 ２回																	10	10	5	3	6	2
24	56	Ｍ	2	2	4	6	IP	0										1							10			7															2
25	64	Ｍ	2	2	1	4		0																																						3
26	77	Ｍ	2	2	2	4	dermatitis , eosinophyria	0																	1	3											5
27	78	Ｍ	2	2	1	4		40																		1
28	72	Ｍ	2	2	4	6	colitis	0																Ⅰ 4回
29	70	Ｆ	2	2	1	4		0							3										2	2	1		6	2				4							2	2	1			2
30	62	Ｍ	2	2	2	6		40
31	81	Ｍ	2	2	2	14	dermatitis	40																4 4回	2	20	20	19		2							22	8
32	83	Ｍ	2	2	4	13	eosinopyria	0
33	65	Ｍ	2	2	5	4	eosinophyria, IP	0
34	61	Ｍ	2	2	4	10	eosinophyria	80
35	75	Ｍ	2	2	1	2		0
36	79	Ｍ	2	2	1	6		0
37	54	Ｆ	2	2	1	2		0
38	80	Ｍ	2	2	5	7		0
39	82	Ｍ	2	2	1	3	cholangitis	40																	2	1	1		1
40	64	Ｍ	2	2	5	4		0
41	82	Ｍ	2	2	1	1		0
42	72	Ｆ	2	2	3	2	ACTH deficiency	40
43	67	F	2	2	2	9	dermatitis	0																	2												4
44	71	Ｍ	2	2	3	8	eosinophyria	0
45	81	F	2	2	4	7		40
46	83	F	3	1	2	24	dermatiis	80																	15											1	1								7
47	76	F	3	1	2	30	dermatitis, eosinophyria	0																													20	20
48	67	Ｍ	3	1	1	2	dermatitis	0							1											1			1							1	1
49	56	F	3	1	3	13	dermatitis, eosinophyria, DM	160																													5
50	80	F	3	1	3	9	arthritis, drmatitis	40		3																											6	2
51	61	F	3	1	1	1		40																	1	1
